# Supplementary material for: Correlation Analysis of Genotypes and Phenotypes in Chinese Male Pediatric Patients With Congenital Hypogonadotropic Hypogonadism
Source: Front Endocrinol (Lausanne). 2022 May 20;13:846801. doi: 10.3389/fendo.2022.846801 (PMC9164197; doi:10.3389/fendo.2022.846801)
Supplement: Supplementary file 1 [file Table_1.xlsx]

## Sheet: Gene list
No.	Gene list of targeted gene panel
1	AAAS
2	ABCD1
3	AKR1B1
4	AKR1C1
5	AKR1C2
6	AKR1C3
7	AKR1C4
8	AMH
9	AMHR2
10	AR
11	ARL6
12	ARX
13	ATF3
14	ATRX
15	AXL
16	BBS1
17	BBS10
18	BBS12
19	BBS2
20	BBS4
21	BBS5
22	BBS7
23	BBS9
24	BMP15
25	BMP2
26	BMP4
27	BMP7
28	BNC2
29	BSND
30	CBX2
31	CDKL5
32	CFTR
33	CHD7
34	CLCNKA
35	CLCNKB
36	CTCF
37	CYB5A
38	CYP11A1
39	CYP11B1
40	CYP11B2
41	CYP17A1
42	CYP19A1
43	CYP21A2
44	DHH
45	DMRT1
46	DMRT2
47	DMXL2
48	DSTYK
49	DUSP6
50	ESR1
51	ESR2
52	FDX1
53	FEZF1
54	FGF1
55	FGF17
56	FGF8
57	FGFR1
58	FGFR2
59	FIGLA
60	FLRT3
61	FMR1
62	FOXL2
63	FSHR
64	GATA4
65	GDF9
66	GJA4
67	GLI3
68	GNRH1
69	GNRHR
70	H6PD
71	HESX1
72	HFE
73	HOXA13
74	HOXA4
75	HOXB6
76	HOXD13
77	HS6ST1
78	HSD11B1
79	HSD11B2
80	HSD17B1
81	HSD17B2
82	HSD17B3
83	HSD17B6
84	HSD3B1
85	HSD3B2
86	IL17RD
87	IL1RAPL1
88	INSL3
89	KAL1
90	KCNJ1
91	KCNJ5
92	KISS1
93	KISS1R
94	LEP
95	LEPR
96	LHCGR
97	LHX3
98	LHX4
99	LHX9
100	MAMLD1
101	MAP3K1
102	MC2R
103	MID1
104	MKKS
105	MKRN3
106	MRAP
107	NNT
108	NOBOX
109	NR0B1
110	NR3C1
111	NR5A1
112	NSMF
113	OTUD4
114	OTX2
115	PAX2
116	PCSK1
117	PDE8B
118	PIN1
119	PKD1
120	PNPLA6
121	POLR3A
122	POLR3B
123	POMC
124	POR
125	PROK1
126	PROK2
127	PROKR2
128	PROP1
129	PSMC3IP
130	RNF216
131	RSPO1
132	RXFP2
133	SALL1
134	SEMA3A
135	SEMA7A
136	SLC11A2
137	SLC12A1
138	SOX10
139	SOX2
140	SOX3
141	SOX9
142	SPRY4
143	SRD5A2
144	SRY
145	STAR
146	STK11
147	TAC3
148	TACR3
149	TBX19
150	TGFBR3
151	THBS4
152	TRIM32
153	TSPYL1
154	TTC8
155	WDR11
156	WNK1
157	WNK4
158	WNT4
159	WNT5A
160	WT1
161	ZEB1
162	ZFP36
163	ZFPM2
164	ZFY
