# Supplementary material for: Correlation Analysis of Genotypes and Phenotypes in Chinese Male Pediatric Patients With Congenital Hypogonadotropic Hypogonadism
Source: Front Endocrinol (Lausanne). 2022 May 20;13:846801. doi: 10.3389/fendo.2022.846801 (PMC9164197; doi:10.3389/fendo.2022.846801)
Supplement: Supplementary file 2 [file Table_2.xlsx]

## Sheet: HH data-20191025
编号	姓名	病历号	家庭住址	主诉	出生日期	就诊日期	年龄	身高cm	体重kg	母孕史	家族史	嗅觉	MRI	Associated Phenotypes	主诉	阴茎长*宽（cm）	隐睾（L/R/B，0=无）	睾丸容积（ml）	几岁做隐睾手术	尿道下裂（0=无，1=有）	尿道下裂位置	几岁做尿道下裂手术	诊断	LH	FSH	hCG标准试验后T	hCG延长试验后T	AMH	INHB	基因1	基因1 c.	基因1 p.	来源	ACMG分级	基因2	基因2 c.	基因2 p.	来源	ACMG分级	基因3	基因3 c.	基因3 p.	来源	ACMG分级	备注	LH（IU/L）	FSH（IU/L）	T	AMH(ng/ml)
1	史江涛						14				父亲178cm，身高猛长15岁；母亲身高160cm，月经初潮不详。患儿舅舅有小阴茎病史，但结婚生子	减退	双侧嗅束嗅神经细小，溴沟浅			4*1.5	0	3ml					KS	0.35	1.38	74.4	119带泵3月
2	申启明						15.17			G1P1为本患儿，身长50cm，体重3100g，足月顺产，双手连带运动（+）	父亲176cm，身高猛长年龄为16岁，母亲身高163cm，月经初潮年龄为14岁	丧失	双侧嗅球偏小，嗅束偏细，嗅沟浅	鄂弓高，齿裂不齐，连带运动阳性	小阴茎并双侧睾丸回缩								KS
3	杨西伟											减退	垂体柄略粗，右偏，双侧嗅沟、嗅球、嗅束未见明确显示										KS
4	宣子昂											减退	双侧嗅球、嗅束未见明确显示，双侧嗅沟浅，前部著明										KS
5	赵迪											正常	无异常										nHH
6	崔霆											减退	双侧嗅球、嗅束及左侧嗅沟显示欠清	肥胖									KS
7	温若浩											减退	双侧嗅球、嗅束发育略细小										KS
8	王宇明											减退	双侧嗅球、嗅束、嗅沟未见明确显示	超重，智力低下，中耳畸形									KS
9	刘浩强dual											正常	无异常	肥胖，左小指畸形									nHH
10	齐超											减退	无异常										KS
11	常日红											减退	双侧嗅球嗅束未见显示，且嗅沟浅	瘦长体型，幼稚型，三角脸，外眼角下斜，高腭弓，右手通贯掌，双手食指短									KS
12	刘超dual											正常	无异常	肥胖，乳房发育									nHH
13	代斌											正常	双侧嗅球嗅沟及嗅束发育不良										KS
14	王晓东											丧失	双侧嗅球、嗅束未见明确显示	超重									KS
15	王鲲dual											减退	左侧嗅球小，右侧嗅球嗅束未见显示										KS
16	张超凡											正常	右侧嗅球小、嗅束细、嗅沟较对侧略浅，左侧嗅球稍小										KS
17	关伟业											减退	双侧嗅球嗅沟及嗅束发育不良，左侧明显										KS
18	张希超											正常	双侧嗅球略偏小，显示欠清										KS
19	白世玉	1308657	吉林白城市									减退	双侧嗅球嗅束未见明确显示，嗅沟浅小										KS
20	刘梓煜	1287599										正常	无异常										nHH
21	靳明睿	1324308										NA	未做										nHH
22	胡凯阳-高度怀疑HH，但患儿年龄小，需随访，2013年10月生。	1315352										NA	未做										nHH
23	赵义泽	1310008	河北省深州市护驾迟乡护驾迟村202号									NA	未做	连眉，鼻梁低，内眦赘皮，下眼睑厚，人中短，耳杯状，内耳廓三角，小下颌明显									nHH
24	郑艺	1289493	北京大兴黄村镇									正常	无异常										nHH
25	孔子涵CHH+CAH--患儿2013年4月5号出生。虽然之前把他纳入HHlist了，但还是觉得HH诊断可疑。	1325847										NA	未做										nHH
26	荆北	1325546										NA	未做										nHH
27	郭晚成	1324114										正常	右嗅束、嗅球明显细小										KS							FGFR1	c.1934G>C	p.Cys645Ser	母亲，2姐3姐有大姐无此变异
28	李强坤-KS dual	1323288	安徽界首	生后小阴茎	2003-07-01	2019-07-29	16岁	171.7	62.7	G4P3，足月顺产	父亲178cm，猛长不详，母亲160cm，15-16岁初潮，26岁开始月经量多，周期正常。患儿大伯小阴茎，用药后生育	减退	无异常	鸡胸		5.3*2.5	0	2ml					KS							HS6ST1	c.187C>G	p.His63Asp	母亲													0.13	0.93	<20
29	寇哲KS	1280379	山西大同市同煤集团云冈矿	小阴茎，双侧隐睾术后	2006-08-30	2009-04-08	3岁	91.5	12.5	G1P1足月顺产，BW3kg，1岁半时当地医院做双侧睾丸固定手术。	父亲163mc，猛长15岁后，母亲165cm，14岁初潮。	减退	未做	多毛，发迹低，双手通贯掌，腭弓高，鼻孔外翻		2.5*0.5	双侧隐睾具体不详	双侧1ml	1岁半				nHH
30	韩栩佳	1313752										-	左侧嗅球较对侧略小										KS+AIS
31	韩梓坤dual	1301989										减退	双侧嗅束、嗅神经细小，溴沟浅										KS
32	林锦坤	1278973										正常	双侧嗅球、嗅束细	肥胖									KS
33	何佳业-HH诊断可疑	1325115	辽宁盘锦	发现小阴茎3年	2008-01-04	2015-08-26	7岁7月	130.2	38	G2P2,足月顺产	父亲170cm，12-13岁初遗，母亲158cm，初潮不详，1姐12岁，152cm,尚未初潮。	正常	嗅球嗅束嗅沟未见异常			3.6*1.4		右2ml，左位于阴囊上极，触诊不满意												SEMA3A	c.1379A>G	p.Lys460Arg	父亲和奶奶												目前11岁，查病历确认
34	黄学俊											正常	右侧嗅球较对侧略小，双侧嗅束偏细，右侧为著	超重									KS
35	贾明皓	1312388										减退	未做										KS
36	赵一涵
37	赵淼初
38	赵厚德
39	王雅茹
40	刘全鑫
41	徐建炜-KS	1323657	山东烟台海阳市	生后小阴茎，尿道下裂术后	2006-08-29	2015-07-29	9岁	125cm	25.5kg	孕早期保胎，口服感冒药1次	父亲175cm，15岁猛长，13-14岁初遗，母亲147cm，12-13岁初潮。	减退	双侧嗅球小，右侧为著，右侧嗅束细，嗅沟浅	发迹低，轻度颈璞，剑突部凹陷，驼背。		2.6*1.6		左1-2ml，右2ml		1	阴茎根部		KS							FGF17	c.359C>T/p.Pro120Leu
42	薛帅伟-KS	1282163	丰台区花乡四合庄五圈村	小阴茎		2009-08-03	8岁6月	132.5	26.5			减退	左侧嗅球嗅束小，右侧嗅球、嗅束未见明确显示			1.5	双侧位于腹股沟区	双侧1ml，质偏硬	6岁				KS
43	王书培	1310585	河南省平舆县郭楼镇前店村委五庄									正常	双侧嗅球、嗅束未见显示，双侧嗅沟浅，左侧著明										KS
44	阴志文dual											减退	双侧嗅球、嗅束小，右侧为著										KS
45	张泽钊	1317297										NA	两侧嗅球小或未见显示，嗅束未见显示，嗅沟略浅	面容稍特殊，面平状，扁平头，眼神可，鹰钩鼻									KS
46	张子昂	1323355										减退	双侧嗅球略小，嗅束显示欠清，嗅沟略浅										KS
47	袁帅											减退	垂体柄细，垂体发育不良，嗅球及嗅神经细，溴沟浅	面部多痣，幼稚面容									KS
48	张超dual甲减MPHD	1336577										?	双侧嗅球嗅束发育不良										KS
49	张航											正常	嗅束细	肥胖，脸部雀斑，外眼眦稍下斜									KS
50	张文飞-KS	1302728	河南省商水县位集镇谷李屯村			2012-08-13	9岁7月	133.5	37	G1P1足月生。	父亲去世母亲改嫁	正常	左侧嗅球、嗅束及嗅沟未见明确显示，右侧尚可。			2.5	0	2ml					KS
51	赵海腾	1289891										丧失	双侧嗅球小，嗅沟浅										KS
52	赵航	1288990										减退	未做	遗尿、脊柱裂									KS
53	牟子豪	1317276										正常	双侧嗅球嗅束未见明确显示，双侧嗅沟浅										KS
54	王梦宇	1289673	河北省任丘梁召镇									正常	无异常	左肾缺如									nHH
55	王一人	1326457										NA	双侧嗅球嗅束发育不良										KS
56	王逸达	1320307										正常	未做										nHH
57	谢佳豪-KS	1315234	河南信阳市固始县	先天眼睑下垂，8岁时广州做疝气手术并睾丸固定，性6项青春期前水平		2014-07-21	13	153	45		父亲163cm，17岁初遗，母亲162cm初潮不详，1姐，22岁，160cm，初潮16岁？	正常	嗅球嗅束未发育	先天性上睑下垂		4*1.5			8岁	1	不详	8岁	nHH							HOXA4
58	谢俊龙-KS	1306212	湖南省新化县梅苑开发区桥东街75号	小阴茎复诊	2000-01-27	2012-08-06	13岁	150	46		父亲167cm，14岁初遗，母亲150cm，16岁初潮	减退	未做			3.8*1	0	2ml					KS
59	王胜飞	1311361										减退	双侧嗅球偏小，左侧嗅束细，右侧嗅束显示不清，双侧嗅沟浅										KS
60	孙天朝	1315356	河北省保定市定兴县									减退	双侧嗅球、嗅束未见显示，双侧嗅沟浅	双手通贯掌									KS
61	孙宗浩-KS	1282113	山东省夏珇县城区建设190号	生后发现小阴茎	1997-03-18	2009-07-09	12岁3月	153.9	38		父亲170cm，发育晚，16-17岁？母亲170cm，初潮19岁，1姐，25岁，已有1儿子，正常，3岁	正常	左侧嗅球未见明确显示，右侧可见	眼距增宽，外眼下斜		2.5*0.8	0	1ml					KS																									9.7
62	田佳艺	1295533	山东省烟台市艺景区世纪路180-12号									正常	未做	主任说与郑艺一样，是HH arrest，应该需要继续随访，9岁初诊，2016年应是14岁。									nHH
63	张烁轩	1326459	河北省廊坊市广阳区南尖塔乡									NA	无异常										nHH
64	张智云	1315870	山西省霍州市煤电集团
65	赵家琦	1323294										正常	嗅球不可见										KS
66	张宇	1325967										丧失	双侧嗅球、嗅束及嗅沟发育不良，左侧明显	智力低下、手足畸形									KS
67	王嘉炜	1312563										减退	右侧嗅球小，嗅束不可见	听力减退									KS
68	张苏馨	1302825	皖淮南市李二郡兆村									NA	嗅球小，嗅束细小										KS
69	丁伽伦	1317313										NA	未做										nHH
70	邓星烁KS dual	1329434	北京大兴黄村镇	青春期不发育，带泵治疗	2000-10-07	2016-04-07	15岁	158	63		父亲173cm，母亲153cm，初潮13岁左右	正常	右侧嗅球较左侧小	肥胖，黑棘皮（+），鼻梁低，耳朵大，人中长		6*2（泵治疗后）	0	双侧3ml左右					KS							MAP3K1,POR,NR3C1																<0.1	0.46	<20	11.11
71	楚颜硕 -KS dual	1334946	河北三河	生后小阴茎小睾丸	2006-03-04	2017-01-23	10岁1月	146cm	36.7	足月，顺产，BW3.5kg，BL50cm。	父亲172cm，初遗不详，母亲160，12-13岁初潮。	减退	垂体柄细，左侧嗅球小，右侧嗅球不显示			2*1	0	双侧1ml					KS							没做																		<20	>23
72	冯宇凡-HH可疑	1327743	新疆乌鲁木齐	生后小阴茎	2005-08-27	2016-03-07	10岁7月	144cm	30		舅舅不孕不育，至今未发育，做延长手术，大姑鼻炎史，嗅觉不良，15岁初潮，二姑三姑四姑嗅觉可，但月经均在15岁左右，父亲嗅觉可，患儿自述嗅觉正常。	正常	双侧嗅球稍小，嗅束形态可，双侧嗅沟略浅。			2.5*0.8	0	2ml		0			HH?							CHD7	c.2831G>A	p.944R>H																	>23
73	贾艺超	1346700	北京密云区	发育延迟	2006-05-20	2018-07-09	12岁1月	157.5	61.7	未描述	父亲169cm，15-16岁猛长，18-19岁初遗，母亲160cm，15-16岁猛长，13-14岁初潮	正常	未做			5*2	0	2ml					HH							KISS1R	c.929G>A	p.C310Y	父亲	uncertain	NROB1	c.379G>A	p.A127T	母亲	uncertain							0.27	2.69	0.79nmol/L
74	康尧鑫KS因经济问题未做基因，肌注hCG和hMG治疗	1356235	张家口	小阴茎右侧隐睾术后	2004-02-06	2019-08-21	15岁6月	164.8	46.2		父亲170cm，16岁猛长，母亲150cm，初潮不详	正常	双侧嗅球小嗅束细			5.5*2.5	右侧隐睾	2ml	5岁手术				KS dual							没做																			>23
75	李杰-KS	1344026	河北省唐山市	隐睾术后，不发育	2002-10-18	2017-07-24	14岁10月	141	51.4	未描述	未描述	？	双侧嗅球嗅束未见明确显示	小头畸形、关节活动受限，颈短，低鼻梁，外眼角下斜，扁平胸，扇风耳，鲤鱼嘴，肘外翻，通贯掌									KS							ANOS1	全外显子缺失		母亲																18.68
76	李丞-KS+1岁时诊断脑白质营养不良	1285567	内蒙古通辽市公安局	小阴茎并隐睾术后	2000-09-11	2010-01-13	9岁2月	132.5	40	未描述	未描述	缺失	未做	目前智力正常，右下肢无力，走路差。		2.5*0.9	不知道是否双侧隐睾	双侧1ml	1岁				KS
77	李磊2	1332829	天津市河东区	生后小阴茎	2000-11-17	2016-10-10	15岁	170	82	未描述	家族史无异常	正常	正常	肥胖		3*0.9	0	2-3ml					CHH							PROKR2	c.533G>C	p.W178S	母亲		CHD7	2个UTR区的插入变异				FGF8	c.-72A>G					0.47	1.79	<20	22.05
78	李学瑞-HH dual1岁前开始治疗	1349318	河北	生后小阴茎	2018-03-01	2018-08-27	5月	64	7.7	G3P2,孕36+6天，胎膜早破，剖，BW3kg，BL50cm，分娩时母亲42岁，父亲50岁，孕早期保胎。	父亲176cm，母亲160cm，13岁初潮，G1P1，男，17岁，发育正常，G2P0孕9周胎停，母亲39岁，G3P2为本患儿，自然受孕。	NA	未做			1.6*0.4	阴囊发育差，阴囊上极可扪及黄豆大包块。						HH							PROKR2	c.533G>C	p.Trp178Ser	母亲	likely pathogenic	FGFR1	c.-55A>G		母亲	uncertain	FGFR1	c.1825-30 G>A		母亲	uncertain	MEGF8	0.17	0.37	<20	16.57
79	李雨康KS dual	1340543	河北		2005-07-13	2017-09-04	12岁	142	38.6	未描述	父亲170cm，猛长不详，14岁初遗，母亲150cm，14岁初潮，母亲嗅觉差	？	嗅球嗅束差			3*1	双侧隐睾	双侧2ml	已做手术											KISS1R	c.149C>A	p.Ala50Glu	父亲	uncertain	CCKBR	c.1247G>A	p.Arg416His	父亲	uncertain										20.38
80	刘博浩-KS	1318605	河北廊坊	青春期不发育	2002-04-27	2014-09-03	12岁			G2P2，足月顺产，BW3.75kg，BL50cm。	父亲175cm，母亲158cm，13岁初潮，1姐18岁，161cm，13-14岁初潮，爷爷奶奶姨表亲	减退	双侧嗅球嗅束未见显示，左侧丘脑基底节、放射冠区脑软化灶			3.5*1	0	1-2ml					KS							PROKR2	c.991G>A	p.V331M	父亲	pathogenic												0.12	0.8	<20	11.66
81	刘坷											减退	未做										KS							可能没查
82	刘金鑫-HH dual	1337181	湖北省武汉市	生后小睾丸小阴茎		2016-09-19	2岁6月	94	15.5	G1P1，足月剖（胎盘老化）BW3.4kg，BL50cm。		NA	未做			1.8*0.5	左侧位于腹股沟，右侧位于内环口						nHH							PROKR2	c.308C>T	p.A103V	母亲		SEMA3E	c.760G>C	p.E254Q	父亲		SALL1	c.184A>G	p.S62G	母亲		WNK1,ATRX				22.74
83	卢思宏-HH dual	1343635	浙两省余姚市	生后小阴茎伴隐睾	2011-10-30	2017-12-11	6岁1月			G1P1,足月顺产，BW3kg，BL50cm，孕早期保胎。	父亲170cm，13-14岁猛长，14-15岁初遗，母亲165cm，13岁初潮。	正常	未做			2.8*1	双侧在腹股沟													FGFR1	c.142G>A	p.G48S	父亲	likely pathogenic	GLI3	c.3286G>A	p.V1096M	父亲	uncertain										8.8
84	吕秉睿	1338520	北京东城	肥胖青春期不发育	2004-06-28	2017-05-22	13岁	146.5	57.4		父亲170cm，母亲160cm，16岁初潮	正常	左侧较对侧稍小	匀称肥胖，黑棘皮可疑，双乳Tanner 2期		5*2	0	双侧2ml					KS							PROKR2	c.239G>A	p.Arg80His	母亲		PROKR2	c.169G>T	p.Gly57Cys	母亲		SEMA3A	c.1453-9delG		母亲						18.67
85	屈文杰	1344027	湖南省衡阳县	小阴茎	2008-04-23	2017-07-24	9岁4月	127	24.6	足月剖宫产，母孕期体健	父亲175cm，15岁猛长，母亲158cm，初潮不详。	正常		皮肤黑，双侧阴囊小，中嵴线著明		3.1*0.9	左侧隐睾	1ml	1岁湖南做手术				nHH							FGFR1	c.117C>A	p.Cys39*	父亲	pathogenic
86	王茁洋 -HH	1312498	山东省烟台市莱山区凤凰小区31-1-201																				nHH							可能没查
87	万恩芃	1346697																					nHH							CHD7					MEGF8					SOX2
88	王济嘉	1306124	15840775880																				nHH							可能没查
89	王士展	1339202	河南省范县	小阴茎，不发育	2002-06-27	2017-06-19	14岁11月	150	49.6	无异常	父亲168cm，初遗不详，母亲157cm，12岁初潮	正常	左侧嗅球嗅束及嗅沟相对较小	面部较多雀斑		3*0.9	0	双侧2ml					KS							说是非经典基因，再核实																1.06(但后续复查基础LH都是0.14,<0.1，0.11,0.1，0.13，0.19等很低)	1.47(但后续复查基础LH都是4.56,4.36,5.97，5.91，5.48，5.57等很低)	<20(给予hCG和hMG治疗后T均明显升高4-500的样子，但改为安雄后，LH FSH和T都立马降低至青春期前水平)	7.17
90	谢天泽-KS	1332211	安徽省合肥市	生后隐睾、1岁隐睾手术、青春期不发育	2000-03-10	2016-08-17	16岁5月	170	80		父亲179cm，14岁初遗，母亲153.5cm，12岁初潮，爷爷，	缺失	做了MRI，未查嗅球			4*2cm	隐睾，不知道是单侧还是双侧	左3ml右2-3ml，阴囊发育差，中嵴缝不良					KS							KAL	c.127C>T(已报道)	p.R424X	母亲													<0.1	0.1	<20
91	徐梓博-KS dual form	1331586	河北省定水市	自觉阴茎小，嗅觉似不灵敏	2006-10-05	2016-08-08	9岁10月	138	29.9		父亲168cm，13谁初遗，母亲163cm，13岁初潮，1姐，18岁，160cm，14岁初潮	减退	双侧嗅球、嗅束未见显示，双侧嗅沟浅			2*0.7	B	左位于阴囊1-2ml，右位于阴囊上极2ml	5岁				KS							MAP3K1																		<20	12.08
92	张桐郡-KS	1315348	河北省武涉县	小阴茎	2002-10-04	2014-03-05	11岁5月	151	55	G1P1足月剖，胎大，BW4050g，BL50cm	父亲178cm，母亲164cm,初潮13岁	正常	未做	匀称肥胖		3.5	0	1-2ml，质韧					KS							FGFR1			denovo		KAL1										精子活动率低，精子密度低。				11.47
93	张耀骏	1346660																					HH							FGFR1	c.718C>T	p.Arg240Cys	母亲	likely pathogenic											年龄小，需随访
94	张逸凡	1333382																					HH							SOX2	c.330C>A	p.Tyr110Ter	denovo	pathogenic	CDK13	c.400G>A	c.400G>A	父亲	uncertain	SEMA3A	c.1432G>A	p.Glu478Lys	母亲	uncertain
95	张子曦dualKS	1272444																					KS							查了
96	梁宗亿KS	1355383	河南濮阳	小阴茎隐睾术后	2005-10-07	2019-07-17	13岁6月	159.7	61.9	G1P1足月顺产	父亲180cm，母亲158cm，13-14岁初潮	减退	没做	鼻子大，鼻孔外翻，人中长		4*1.5	双侧隐睾	1-2ml	2-3岁				KS							DUSP6	c.401-24A>G		母亲	uncertain	MAP3K1	c.1982T>C	p.Met661Thr	母亲	uncertain	CREBBP	c.833A>C	p.Gln278Pro	母亲	疑似良性
97	徐梓文-KS arrest？	1347957	内蒙古包头市	小阴茎隐睾术后	2006-06-29	2018-07-16	12岁	162	52	G1P1，足月剖，BW3.75kg，BL51cm	父亲167cm，母亲172cm，14岁初潮，母亲35岁后月经不规律，患儿姥姥44岁绝经。	减退	正常			5.4*1.8	左侧隐睾	1-2ml	1岁半				KS							USP9Y	c.6361A>G	p.Ile2121Val		uncertain
98	徐斌																						HH							可能没查
99	魏嘉阳-KS																													查了
100	郭传宇-HH	1324592	山东菏泽	小阴茎	2007-08-08	2014-11-24	7岁2月	128	23.3																					可能没查
101	李运恒-KS
102	王绍涵-KS																													查了
103	木甲约达dual											NA	未做										nHH							HOXA4	c.959T>C	p.Ile320Thr	母亲		KISS1R	c.76G>C	p.Gly26Arg	父亲
104	李鹏洋dual											减退	双侧嗅球小										KS							可能没查
105	张优杨HH PROKR2突变	1350436	山东东营	小阴茎，隐睾术后	2009-06-04	2018-10-29	9岁4月	153	43	人工周期控制月经，促排卵后怀孕	父亲185cm，母亲174cm，下丘脑发育不好？	正常				3.5*1.3	不知道是单侧还是双侧隐睾	1ml	3岁				HH							PROKR2	c.533G>C	p.Trp178Ser	母亲	likely pathogenic	MAP3K1	c.352A>T	p.Ser118Cys	父亲	uncertain						致病基因相对明确，查病历	<0.1	0.41	<20	>23
106	沈畅HH dual	1355856	山东省巨野县	自幼隐睾小阴茎	2004-10-18	2019-08-05	14岁6月	158.1	56.8		父亲178cm，初遗14-15岁，母亲160cm，初潮12岁。1哥，177cm，18岁，完全正常，14-15岁猛长变声发育。	正常		稍大耳，上耳廓薄，腭弓不高，腹部脂肪堆积		4	双侧位于腹股沟内环口处						HH dual																							0.17	0.47	<20	11.34
107	田悦																						HH
108	巫虹健																						KS							ANOS1	exon1和2缺失
109	巫虹阳																						KS							ANOS1	exon1和2缺失
110	王玉安KS dual																													GPC3					POR
111	张羊左HH	1329174	北京											斜视，精神运动发育迟滞，小阴茎，隐睾，重度尿道下裂									HH							WDR11	c.386G>A	p.Arg129His	母亲		SEMA3A	c.2200C>T	p.Arg734Trp	母亲		RSPO1	c.763G>T	p.Gly255Trp	母亲		CFTR:c.2894A>G/p.Asn965Ser，母源，可疑HH，查病历。
112	孙佳旭KS住院号886892																						KS
113	苏宥宁 ANOS1的剪切变异
114	赵宥翔 可疑H2BFWT半合子变异
115	张嘉琦KS	1272259
	李知桉-KS-曹师姐门诊病人		郑州		2018/11/30大概		10月																KS							ANOS1	c.1063-1G>C		母源，父亲和姐姐都是野生型
疑诊：
	蔡汝鹏
	路胡琳
	冯硕森
	马程锦																													BMP4	c.216G>C	p.Gln72His	母亲		GLI3	c.2844G>A	p.Met948Ile	母亲		SALL1	c.2234C>T	p.Thr745Met	母亲		大孩子了，查病历并随访
	陈乐
	李浩楠																													PROKR2	c.653T>C	p.Leu218Pro	母亲	uncertain	MAGEL2	c.1304C>T	p.Pro435Leu	父亲	疑似良性	FAT4			母亲		基因致病性不明确，13岁了需查病历
	周自牧
	左天佑																													DMXL2	c.5710G>A	p.Val1904Ile	父亲		CFTR	c.2042A>T	p.Glu681Val	母亲							11岁了，随访
	赵奕博																													NOBOX	c.1034C>T	p.Ser345Leu	母亲	uncertain	CHD7	c.6107C>T	p.Pro2036Leu	母亲	uncertain						基因致病性不明确，查病历随访
	赵梓祺
	林珂馨
	赵琦
	赵晓雨
	张梓轩																													NR5A1	c.1202T>C	p.Leu401Pro	母亲无父亲未验证	uncertain	DVL2	c.362+8C>T		母亲无父亲未验证	uncertain	CHD7	c.6103+8C>T		母亲	uncertain	基因致病性不明确，查病历
	庞建宇
	郝禹鑫																													PTPN11	c.1093-9C>A		母亲	uncertain	SEMA3A	6和11 号外显子杂合缺失		母亲							基因致病性不明确，需查病历
	张正南
	张致远																													FGFR1	c.912_913insTG	p.Glu305TrpfsTer18	denovo	pathogenic	MED12	c.958A>G	p.Ile320Val	母亲	uncertain	CHD7	c.7145C>T	p.Thr2382Met	父亲	疑似良性	基因致病明确
	靳晓奥																													NR0B1	exon1和2及exon upstream重复变异				PQBP1	exon3重复				Cxorf21	exon1及exon upstream重复				PHEX的14号外显子重复，GJB1的2号外显子重复，COL4A5的22号外显子重复。CYP21A2杂合：c.1481G>A/p.Ser494Asn，父源；IL17RD：c.2012C>T/p.Ser671Leu，父源，杂合，uncertain。
	张欣硕
	张锟
	张梦茹
	张念一
	臧亚萱																													CHD7	c.425G>C	p.Ser142Thr	父亲		DMXL2	c.9023G>A	p.Arg3008Gln	父亲		TSPYL1	c.373G>T	p.Val125Phe	母亲		可疑HH，完善病历
	杨涛																													SEMA3A	c.2200C>T	p.Arg734Trp	母亲												目前9岁，需随访
	肖皓轩																													DVL1	c.1433-6C>G		父亲	uncertain	FGF8	c.559_573del	p.Arg187_Gly191del	父亲	uncertain	NROB1	c.376G>A	p.Val126Met	母亲	疑似良性	需随访
	谢昌佑
	王雨辰
	王雅鹏																													POLR3A	c.3254T>C	p.Ile1085Thr	母亲												母亲是17岁大孩子，查病历确诊
	王树鹏
	汤博											?											KS
	杜坤阳
	范宝旺MPHD
	孙嘉泽
	宋雅娇
	高煜昊	1324120
	翟子瑞-不能确诊	1342657
	张皓-目前不能诊断	1309762	河南省南召县马市坪乡
	邢梓洋-基本排除HH	1317356	山东省平邑县丰阳镇西峨庄
	谢子龙-HH目前不能诊断	1318416
	杨鹏博-NOBOX突变	1323271
	徐昊晨-目前不能诊断	1327696
	程铭哲-KISS1R突变-但年龄小不能确诊，突变来源母亲。患儿及目前均腭弓高，2017年3月就诊，初诊年龄2岁2月。	1336990																												KISS1R	c.587C>A	p.Pro196His	母亲												基因致病性不明确，需查病历
	平恩泽--MAP3K1基因不支持HH，患儿出生日期2018/3/16，目前尚不能诊断HH
	贺子墨	1345188
	李志文-不大可能是HH	1302757	山东潍坊高新区
	刘昊东-目前不能确诊HH	1293561																												BBS1	c.772G>C	p.Asp258His	母亲		HSD3B2	c.776C>T	p.Thr259Met	父亲		SEMA7A	c.1039C>T	p.Arg347Cys	母亲		目前11岁，查病历确诊
	杨仪铭-46，xx性反转	1295555（549396）	石家庄市新华区新庄南路5号工商行宿舍1-1-401																											TGFBR3	c.1508A>G	p.Asn503Ser	父亲
	冯俊朗	1345183
	冯爽	1317436
	冯泽	1323366
	高广达	1317441
	高轩	1331860																												HS6ST1	c.70G>A	p.Gly24Ser	母亲		GLI3	c.878C>T	p.Thr293Ile	母亲							目前13岁，查病历确诊
	郭泊远	1329596																												NR0B1	c.725C>T	p.Ala242Val	母亲		FSHR	c.659C>T	p.Pro220Leu	母亲
	郭昊鑫	1345144
	李硕	1336460
	廖黛嘉	1335988
	刘子硕MPHD	1348488																												GNAS	复合杂合突变				HS6ST1	c.1012G>A	p.Glu338Lys	父亲	uncertain						13岁的孩子
	吕振达天使综合征	1326663
	马胤博	1345631																												CHD7	c.2615T>C	p.Ile872Thr	父亲	uncertain	IL17RD	c.1508A>G	p.Asn503Ser	父亲	uncertain						基因致病性不明确，但可能是HH，查病历
	毛铭正	1343334
	潘宣瑾	1328916																												SEMA7A	c.905G>A	p.Arg302Lys	母亲												小孩子，随访
	庞熙凡	1347952
	钱兴智	1289070
	秦晨宇	1329295																												POLR3A	c.3254T>C	p.Ile1085Thr	母亲		ABCD1	c.1126G>C	p.Glu376Gln	母亲							基因致病性不明确，查病历并随访
	任洪竺	1323384																												CHD7	c.2182G>A	p.Asp728Asn	母亲
	孙耀鑫	1324193
	沙磊	1325436
	田铭睿	1342699
	田鹏燚	1323266
	田十安	1342423																												CHD7	c.3975delC	p.Leu1326SerfsTer15	denovo	likely pathogenic											基因致病性明确，完善病历
	脱立奇	1323292
	申一航	1317239	河南省安阳市文峰区南湖新村A区16号楼1单元502室
	申智博MPHD	1343039
	谭哲航	1309573																												DMXL2	c.5000C>T	p.Ala1667Val	父亲		HS6ST1	c.725C>T	p.Pro242Leu	父亲		LEPR	c.1457A>G	p.Lys486Arg	母亲		NR3C1：c.2064T>G/p.Asp688Glu，父亲。很可能是HH，查病历。
	王诗冉	1348453																												ANOS1	c.1678G>A	p.Val560Ile	母亲	uncertain	NR5A1	c.1365G>T	p.Met455Ile	父亲	uncertain						基因致病性明确，完善病历
	王万里	1303691	河南省新蔡县练村镇康庄
	王雅茹	1317354
	王睿泽	1321445
	王林	1319596
	张小清	1343397
	张嘉琦	1272259	密云县果园西里甲11号楼4单元502
	张诣旋	1325393
	赵一涵	1323148
	周灵逸	1317406	湖南省江华县
	周正潇	1324323	辽宁省大连甘井子区华南动力愿景A13楼-1-402
	周子熙	1343700
	朱圣辉	1304932	河南省周口市舒庄乡
	章昕	1323387
	孙宗浩	1282113	小阴茎：CDGP?HH?										hCG试验										父：170cm,初遗：? 16-17y发育；母：170cm，初潮：19y，姐：25y，已有儿子正常3y，无类似性DSD病史。
	程浩洋	1313660	KS？ CDGP ?									匀称， 阴毛I度，阴茎 4.5cm, 直径1.3cm, 睾丸2-3ml,阴囊松弛，	hCG试验										父：163 cm 初遗 14-15y 母：167cm 初潮 18-19 y. 家族史： 叔叔发育晚，嗅觉不灵敏。
	刘天宇	1271764
	王士展	1339202	河南范县
	郭万川	1345138	辽宁锦州
	程鹏瑞	1345180
	魏培源	1345689	河北保定
	郭彦希	1333834
	郭增傲	1348498
	贺昕辰	1347920
	刘子萱	1321532
	李学瑞	1349318
	高楚原																													SEMA3A	c.2008A>C	p.Thr670Pro	父亲	uncertain
	张宇帆MPHD	1262359	海淀区清河小营西
	温思宇																													DVL1	c.1781G>A	p.Arg594His	父亲	uncertain	WDR11	c.1889A>G	p.Lys630Arg	母亲	uncertain						基因致病性不明确，需随访
	李若安																													NROB1	c.152G>A	p.Arg51Lys	母亲	uncertain	CHD7	c.7831-3C>T		父亲	uncertain						基因致病性不明确，需随访
	王子轩																													HS6ST1	c.725C>T	p.Thr242Ile	母亲	uncertain	SOX10	c.428+10C>G		母亲	uncertain						基因致病性不明确，需随访
	白锦麒																													SRD5A2	复合杂合突变				LHX4	c.76+1G>T		母亲	likely pathogenic						基因致病性相对明确，需查病历
	王浩骅-疑HH
	王越冲	1317693	陕西省绥德县
	魏子嘉	1332883	北京亦庄
	吴歆杭	1316165
	武冠硕	1325923																												BBS7	c.1842G>T	p.Glu614Asp	父亲												需随访
	宋文轩-未发现致病基因待核实高促性发育不良--不是HH	1334895
	苏子晗	1311607
	刘梓煜姐姐	女										正常	未做										nHH
	曹爽	女										正常	无异常										nHH
	王璐瑶	女										正常	无异常										nHH
	张嘉钰-有WDR11突变，但还不能确诊HH吧	1346687	河南省息县	生后发现小阴茎、无睾丸并尿道下裂	2016-04-21	2018-07-04		89	11.9	G1PO胎儿水肿，引产	父亲169cm，母亲160cm，17-18岁初潮，20岁月经不规律，50天一次，姨妈月经不规律，但有2个孩子是先心。	NA		智力落后，右耳听力筛查不过关，目前2岁2月仍不会说话，不会自己吃饭，1岁9月会走，目前不会跑，漏斗胸、面容特殊，外耳异常，腺样体肥大。G2P1足月顺产，BW2.9kg，纳差，喂养困难，反复肺炎6次，幼时呛奶，夜间鼾声重。心脏彩超阴性。SOX10导致睾丸发育不良。皮肤、毛发色浅。		3.5*1.8	阴囊小，双睾丸未及			1	阴茎根部		CHARGE							WDR11	c.3007C>G	p.Gln1003Glu	父亲	uncertain															>23
	王嘉乐CHARGE	1348455																												CHD7	c.7618G>T	p.Glu2540Ter	denovo	pathogenic											基因致病性明确，完善病历
	王昊CHARGE	1315055
	施伯承MPHD糖化？	1334789										正常	未做	主任说与郑毅一样，是HH arrest，应该需要继续随访，9岁初诊，2016年应是14岁。									nHH
	郭昊扬-sGA，CHARGE ATRX	1342659	吉林省榆林市	生后尿道下裂及隐睾	2008-03-06	2018-01-29	8岁	126	20	G1P1，足月剖（羊水少），孕1月见红，吃保胎药1周，BW1.4kg，患儿有卵圆孔未闭，主动脉缩窄。患儿睡觉打鼾，鼻子不通气。	父亲嗅觉稍迟钝。父亲175cm，母亲156cm，12-13岁初潮。			耳廓厚，巷耳，腭弓高，发迹低，鼻翼宽，智力一般，身高在10-25%。智能测验示轻度智利缺损。身高追赶良好。患儿有卵圆孔未闭，主动脉缩窄。		4*2cm	左侧隐睾	右<1ml		1		已做手术								CHD7	c.2662A>G	p.M888V	母亲	uncertain	ATRX	c.2466A>C	p.E822D	母亲	uncertain										19.82
	杨凯迪-CHARGE
	徐浩鸣-Charge	1326774	山东潍坊	生后发现尿道下裂，隐睾	2015-05-05	2015-11-30	6月25天			结婚2年怀孕，孕早期曾用黄体酮2月保胎治疗	不详	NA	未做	先心病PDA，听力可，眼睛近视，腭弓高，鼻梁低，内耳轮突出		4*1.5	双侧位于腹股沟区	1ml		1	阴茎体		CHARGE							LHCGR	c.880C>A	p.His294Asn	父亲		CHD7	c.2678G>T	p.Ser893Ile	父亲		SOX9	c.1040A>C	p.Gln347Pro			查病历需随访	0.22	0.81	<20	>23
	李金霖-CHARGE？	1343734	山东肥城	生后小阴茎、尿道下裂并PDA术后	2014-06-03	2017-11-15	3岁5月	97	14.8	G1P1，足月顺产，BW3.8kg，BL50cm。	家族史无特殊	NA	未做	智力迟缓，2岁走，3岁说话，眼距宽，弓形眉，鼻梁低，鼻尖低平，唇厚口大，耳过度卷曲，双手通贯掌。PDA+室缺，生后40天手术。		1*1	0	1-2ml		0			CHARGE？																										>23
	王昊天-CHARGE
	凌吉辰不完全charge	1341552
	任思言-HH																													SOX18、BRAF、FLNA、BCOR
81	刘铠铭	1327408	黑龙江省鸡西市		2002-10-26	2016-01-13	13岁	182	100kg		父亲180cm，75kg，母亲170cm，13-14岁初潮，105kg	正常				6.5*2	右侧隐睾	左3-4ml												IL17RD	c.392A>C	p.Lys131Thr	母亲		CFTR
	徐子正-目前不能诊断	1324828										正常	无异常										nHH
	梁朔瑜高促	1317402										正常	无异常										nHH
	辛武阳-不能诊断	1317266	河南郑州
[truncated: 9 more columns]

## Sheet: raw data
	No.	Age at diagnosis(yrs)	Diagnosis	Sense of smell	MRI	Diameter of penis（cm）	Cryptorchidism（L/R）	Volume（ml）	Hypospadias	Location of hypospadias	Complicated with other deformities	Family history	LH（IU/L）	FSH（IU/L）	AMH(ng/ml)	INH-B(pg/ml)	T after hCG standard test（ng/dl）	T after hCG prolongation test（ng/dl）	First gene	Nucleotide	Amino acid	Source	ACMG	Second gene	Nucleotide	Amino acid	Source	ACMG	Third gene	Nucleotide	Amino acid	Source	ACMG
2	1	0.42	KS	Normal	The olfactory bulb is small and the olfactory bundle is small.	0.8	No	1	Yes	Perineum		NA	<0.1	1.04	>23	37.12	196		HS6ST1	c.187C>G	p.H63D	mother	uncertain	SALL1	c.1984A>G	p.M662V	father	likely pathogenic
3	2	0.58	KS	NA	The olfactory bulb is small or not seen on both sides, the olfactory tract is not shown, and the olfactory sulcus is slightly shallow.	1.8	L+R	NA			Slightly special face:flat face, flat head, eyes, hooked nose	Mother has menarche between the ages of 15 and 16.	0.23	1.15	8.91	19.6	<20	150	FGFR1	c.801C>G	p.Y267Ter	denovo	pathogenic	RPOKR2	c.743G>A	p.R248Q	father	uncertain	RPOKR2	c.533G>C	p.W178S	mother	pathogenic
	3	0.58	KS	Normal	The pituitary stalk is thin and the olfactory bulb can be seen.	1.2	L+R	NA				NA	0.2	1.3	23	234.63	NA		FGFR1	c.2175C>A	p.C725X	denovo	pathogenic
4	4	1.5	KS	Hyposmia	Dysplasia of olfactory tract of bilateral olfactory bulb	2.0	R	1				The mother has menarche after the age of 15, and the aunt has menarche between the ages of 16 and 17.	0.1	2.5	>23	104.8	382	504	CHD7	c.2617+5G>A	/	NA	pathogenic
	5	2.25	KS	Normal	The bilateral olfactory bulb and olfactory tract are small and the olfactory sulcus is shallow.	1.5	L+R	1				NA	<0.1	0.8	NA	NA	34.6		NA
5	6	2.5	KS	Hyposmia	The right olfactory bulb is small and the olfactory tract is not visible.	2.5	R	1				No	0.11	2.49	NA	46	142		PROKR2	c.533G>C	p.W178S	father	pathogenic
	7	3.42	KS	NA	NA	1.0	No	1–2	yes	Surgically corrected	Wide distance between eyes, low bridge of nose, low tip of nose, thick lips, large mouth, excessive curl of ears, palms of both hands, patent ductus arteriosus, ventricular defect	NA	<0.1	0.92	>23	37.38	165		ANOS1	c.958G>A	p.E320K	mother	uncertain
	8	4	KS	Hyposmia	NA	0.5	Yes	1-1.5				The mother is the proband.	NA	NA	6.01	11.45	<20	52.9	IL17RD	c.1508A>G	p.N503S	mother	uncertain
6	9	5.4	KS	Hyposmia	Normal	2.0	L+R	<1				NA	<0.1	0.46	14.65	38.8	<20	145	FGFR1	c.443-8C>A/-	/	father	uncertain
7	10	7	KS	Hyposmia	The olfactory bulb is not visible.	3.0	L+R	1				Mother has menarche between the ages of 14 and 15.	<0.1	<0.1	9.38	24.04	<20	209	ANOS1	c.1902delG	p.V634fs	mother	Likely pathogenic
	11	7.42	KS	Hyposmia	The bilateral olfactory bulb and olfactory tract were not shown, and the bilateral olfactory sulcus was superficial.	1.8	R+L	1			6*4cm milk coffee spot, flat nose, slightly higher palatal arch, left palm, scrotal slit	NA	0.01	0.16	NA	NA	<20		Negative
	12	7.83	KS	Hyposmia	The olfactory bulb is not visible.	2.0	No	1				NA	0.1	0.4	14.63	93.13	90.4	32	NA
59	13	7.83	KS	Hyposmia	NA	2.5	R+L	1			Hairy, low hairline, hands through palms, high arch, extroversion of nostrils, short 4th and 5th fingers of both feet	NA	<0.1	0.13	4.27	2.1	<20	141	FGFR1	c.443-6G>A	/	denovo	Likely pathogenic
8	14	9	KS	Hyposmia	The bilateral olfactory bulb is small, the right side is prominent, the right olfactory bundle is thin, and the olfactory sulcus is shallow.	2.6	No	2	Yes	Root of penis	low hairline, sternal depression, hunchback	No	0.32	3.16	>23	99.3	125		FGF17	c.359C>T	p.P120L	father	uncertain
	15	9.17	KS	Anosmia	NA	2.5	L	1			Weakness of the right lower limb and he was diagnosed as leukodystrophy at the age of 1 year	NA	<0.1	0.5	NA	NA	14.44	129.4	NA
9	16	9.58	KS	Normal	Bilateral olfactory bulbs are not visible	2.5	No	2				NA	<0.1	1.28	NA	NA	39.09	283.5	ANOS1	c.1678G>A	p.V560I	NA	uncertain
	17	9.83	KS	Hyposmia	The bilateral olfactory bulb and olfactory tract were not shown, and the bilateral olfactory sulcus was shallow.	2.0	no	1–2				No	NA	NA	12.08	23.4	NA	113	Negative
	18	10	KS	Normal	NA	3.5	L+R	2				NA	0.22	0.35	10.33	26	<20	104	ANOS1	c.391C>T	p.Q131X	mother	pathogenic
	19	10.08	KS	Hyposmia	The pituitary stalk is thin, the left olfactory bulb is small, and the right olfactory bulb is not displayed	2.0	No	1				NA	0.15	0.82	>23	33	<20	191	NA
10	20	10.17	KS	Hyposmia	NA	1.5	L+R	1	Yes	Coronal sulcus		NA	<0.1	1.49	2.28	46	39.46	184.1	CHD7	c.3247A>G	p.T1083A	NA	uncertain	CHD7	c.6379G>A	p.A2127T	NA	uncertain	HS6ST1	c.1177G>A	p.D393N	NA	uncertain
	21	10.42	KS	Hyposmia	Normal	3.5	R	0.5				The father had a history of small penis and cryptorchidism, untreated, and became pregnant naturally.	0.15	0.1	20.87	13.7	20	105	FGFR1	c.340-344delTTCTC	p.F114fs13	denovo	Likely pathogenic	FEZF1	c.614C>T	p.A205V	NA	uncertain	FLRT3	m.2556G>A
11	22	11	KS	Hyposmia	The bilateral olfactory bulb is slightly smaller, the olfactory tract is not clear, and the olfactory sulcus is slightly shallow.	2.4	R	<1				NA	<0.1	0.4	NA	38.1	34.7	64.3	PROKR2	c.533G>C	p.W178S	mother	pathogenic
	23	11	KS	Hyposmia	NA	3.5	R	NA				NA	NA	NA	NA	NA	<20	75.4	NA
12	24	11.08	KS	Hyposmia	Bilateral olfactory bulb, olfactory tract dysplasia, shallow olfactory groove	3.0	No	3			Enuresis, spina bifida	Mother has menarche between the ages of 14 and 15.	0.47	2.33	NA	NA	64.6	298.7	Negative
13	25	11.33	KS	Hyposmia	Bilateral olfactory tract and olfactory bulb were not shown, and the olfactory sulcus was shallow.	3.1	No	1			Lanky, infantile, triangular face, oblique outer corner of the eye, high palatal arch, right hand through palm, short index finger of both hands	NA	1.2	2.33	NA	NA	195		Negative
	26	11.42	KS	Normal	NA	3.5	No	1–2			Symmetrical obesity	NA	NA	NA	11.47	18.1	80.5	167	FGFR1	c.1034-c.1035del	p.S345cf*54	denovo	Likely pathogenic	ANOS1	c.907G>A	p.V303I	NA	uncertain
14	27	11.67	KS	Hyposmia	Bilateral olfactory bulb, olfactory sulcus and olfactory tract dysplasia, left is obvious	3.5	No	2				NA	NA	NA	NA	NA	31.3	398.2	IL17RD	c.572C>T	p.P191L	NA	conflicting
15	28	11.83	KS	Normal	Bilateral olfactory bulb and olfactory tract were not shown, bilateral olfactory sulcus was shallow, and left side was obvious.	3.0	No	1			High palatal arch	Father has his first spermatorrhea at the age of 17.	<0.1	0.38	NA	NA	323		PROKR2	c.653T>C	p.L218P	NA	uncertain
16	29	11.83	KS	Hyposmia	NA	4.0	R	3				NA	0.15	0.47	NA	311.6	418		CHD7	c.4687A>G	p.R1563G	NA	Likely pathogenic
	30	11.83	KS	Hyposmia	NA	3.0	No	3				NA	0.3	3.9	23	40.1	NA		NA
17	31	12	KS	Hyposmia	Bilateral olfactory tract and olfactory nerve are small, and bromine groove are shallow.	3.5	L	2				NA	<0.1	0.15	NA	NA	<20.0	8.49	PROK2	c.301C>T	p.R101W	NA	Likely pathogenic	PROKR2	c.533G>C	p.W178S	NA	pathogenic
18	32	12	KS	Hyposmia	Bilateral olfactory bulb and olfactory tract are small, especially on the right.	3.4	No	1				NA	<0.1	0.55	NA	21	<20.0	69.1	IL17RD	c.1319G>T	p.G440V	mother	Likely pathogenic	GLI3	c.1930G>A	p.G644R	mother	uncertain
	33	12	KS	Normal	Bilateral olfactory bulb and olfactory tract dysplasia	3.0	L+R	2				Mother has menarche at the age of 14 and had hyposmia.	NA	NA	20.38	31.94	21	81.1	KISS1R	c.149C>A	p.A50F	father	uncertain	CCKBR	c.1247G>A	p.R416H	father	uncertain
	34	12	KS	Hyposmia	Bilateral olfactory bulb and olfactory tract were not shown, and encephalomalacia was found in the basal ganglia and corona radiata of the left thalamus	3.5	No	1–2				No	0.12	0.8	11.66	15.4	NA	151	PROKR2	c.991G>A	p.V331M	father	Likely pathogenic
	35	12	KS	Hyposmia	Normal	5.4	L	1–2				NA	NA	NA	NA	NA	NA		NA
	36	12	KS	Hyposmia	NA	3.5	L+R	6		Surgically corrected	Freckles	He has an elder brother, who was 16 years old and he had undergone surgery for bilateral cryptorchidism and hypospadias.	NA	NA	NA	NA	NA		ANOS1	c.1678G>A	p.V560I	mother	conflicting
	37	12	KS	Hyposmia	Bilateral olfactory bulb dysplasia	3.9	L+R	1–2				No	NA	NA	12.59	204.02	111		PROKR2	c.691G>A	p.E231K	father	likely pathogenic	IL17RD	c.192A>G	p.M658V	father	uncertain
	38	12.17	KS	Anosmia	Dysplasia of bilateral olfactory bulb and olfactory tract	3.0	No	2				His father had hyposmia, and his mother had menarche at the age of 16.	0.17	2.39	NA	NA	100.15		NA
19	39	12.25	KS	Hyposmia	NA	2.5	No	1			Wide eye distance	Father had his first spermatorrhea at the age of 17, and his mother had menarche between the age of 19.	0.1	0.5	NA	NA	109		Negative
	40	12.42	KS	Normal	The bilateral olfactory bulb and olfactory sulcus are not clearly shown, and the bilateral olfactory sulcus is shallow.	3.5	Yes	1				NA	0.1	0.5	NA	NA	NA		KISS1R	c.76G>C	p.G26R	father	uncertain
63	41	12.58	KS	Hyposmia	NA	2.8	No	2			Chicken breast	Mother had menarche between the age of 15-16.	0.14		18.08	27.89	46	286	HS6ST1	c.187C>G	p.H63D	mother	likely pathogenic
20	42	12.67	KS	Normal	Dysplasia of bilateral olfactory bulb and olfactory tract	4.9	R+L	3–4			Obesity	NA	1.9	4.9	NA	NA	292		IL17RD	c.2012C>T	p.S671L	NA	Likely benign
21	43	13	KS	Hyposmia	Pituitary hypoplasia, bilateral olfactory bulbs and olfactory nerves are thin, bromine groove is shallow	4.5	No	1–2			The face is freckled and childish.	NA	<0.1	0.87	NA	NA	42.05	59.21	PROKR2	c.533G>C	p.W178S	NA	pathogenic
22	44	13	KS	Hyposmia	Normal	3.8	L	1				Mother had menarche at the age of 16.	0.14	0.47	34.72	110	37.6	250	FGFR1	c.849C>A	p.Y283X	NA	pathogenic
23	45	13	KS	Hyposmia	The development of bilateral olfactory bulb and olfactory tract is slightly smaller.	7.5	No	2				NA	0.14	4.56	NA	NA	180.1		NA
	46	13.17	KS	Normal	The left olfactory bulb is slightly smaller than the opposite side.	5.0	No	2			Symmetrical obesity, suspicious acanthosis nigricans, both breast were Tanner stage 2	Mother had menarche at the age of 16.	NA	NA	18.67	156.09	48.6	235	PROKR2	c.239G>A	p.R80H	mother	likely pathogenic	PROKR2	c.169G>T	p.G57C	mother	uncertain	SEMA3A	c.1453-9delG	/	mother
24	47	13.25	KS	Hyposmia	Bilateral olfactory bulb, olfactory tract and olfactory sulcus are not clearly shown.	3.5	No	1			Overweight, mental retardation, middle ear deformity	NA	<0.1	0.71	NA	NA	32		NA
25	48	13.42	KS	Hyposmia	Bilateral olfactory tract and olfactory bulb are not clearly shown, and the olfactory sulcus is shallow and small.	8.0	No	<4				His elder brother was diagnosed as KS.	<0.1	0.34	NA	NA	33	203	ANOS1	c.491G>C	p.C164S	NA	likely pathogenic
	49	13.42	KS	Anosmia	NA	2.0	Yes	0.5-1				NA	0.26	0.92	3.09	28.97	NA	20	Negative
26	50	13.42	KS	Normal	Bilateral olfactory tract is thin	3.0	No	3			Obesity, freckles on the face, slightly oblique canthus of the outer eye	NA	0.21	0.91	NA	NA	44		FGFR1	c.736C>T	p.R246W	NA	uncertain	CHD7	c.8250T>G	p.F2750L	NA	likely benign
	51	13.42	KS	Hyposmia	Bilateral olfactory bulb and olfactory tract were not shown, and the olfactory sulcus was shallow	3.0	L	1				His elder brother and younger brother were all diagnosed as KS.	<0.1	0.25	NA	NA	NA		ANOS1	both exons 1 and 2 deletion	/	NA	pathogenic
	52	13.5	KS	Hyposmia	NA	4.0	L+R	1–2			The nose is big, the nostrils are turned out	NA	0.41	1.73	7.18	21.72	67.6	117	Negative
27	53	13.58	KS	Hyposmia	Bilateral olfactory bulbs were small, the left olfactory tract was thin, the right olfactory tract was not clearly displayed, and the bilateral olfactory sulcus was shallow	3.0	R+L	2				His father and mother had hyposmia.	<0.1	0.95	NA	NA	22.9	65.9 after GnRH pump for one year	HS6ST1	c.187C>G	p.H63D	NA	likely pathogenic
29	54	13.75	KS	Hyposmia	Bilateral olfactory bulb and olfactory tract were not clearly shown. Bilateral olfactory sulcus was shallow and anterior was clear	2.0	No	2				NA	0.26	3.59	NA	NA	364		NA
28	55	13.75	KS	Normal	Bilateral olfactory bulb, olfactory sulcus and olfactory tract dysplasia	3.1	R	2				Father had his first spermatorrhea at the age of 19.	0.23	0.95	NA	NA	15.2	234.8	FGFR1	c.1704+1G>A	/	NA	likely pathogenic	SPRY4	c.88C>T	p.R30W	NA	uncertain
30	56	14	KS	Hyposmia	Bilateral olfactory tract olfactory nerve is small, bromine groove is shallow	4.0	No	3				His uncle had micropenis.	0.35	1.38	NA	NA	74.4	119 after GnRH pump for three months	NA
	57	14	KS	Hyposmia	NA	3.0	No	1				NA	NA	NA	NA	NA	119		NA
31	58	14.08	KS	Normal	The right olfactory bulb is slightly smaller than the contralateral one, and the bilateral olfactory tract is thinner	4.0	R+L	4			Overweight	NA	2.14	5.49	NA	NA	292		Negative
	59	14.08	KS	Normal	The left olfactory bulb and olfactory tract were slightly smaller than contralateral ones	3.5	No	2			The outer ear is thick and the upper eyelid is oblique.	NA	<0.1	0.45	>23	67.12	111		NA
	60	14.17	KS	Anosmia	Bilateral olfactory bulb and olfactory tract were not visible	3.5	No	2				Father had his first spermatorrhea at the age of 17.	0.64	1.84	>23	32.57	278		FGF17	c.580C>G	p.Q194E	NA	uncertain	CHD7	c.7912A>G	p.I2638V	NA	uncertain
32	61	14.33	KS	Anosmia	Dysplasia of olfactory bulb, olfactory tract and olfactory sulcus on both sides, especially on the left.	3.6	No	3			Mental retardation, hand and foot deformities	NA	2.13	2.96	NA	NA	514		HS6ST1	c.341T>G	p.V114G	NA	likely pathogenic	HS6ST1	c.70G>A	p.G24S	NA	uncertain
33	62	14.58	KS	Hyposmia	Bilateral olfactory bulb, olfactory tract and left olfactory sulcus showed unclear	4.5	R+L	NA			Obesity	Mother had menarche at the age of 15.	<0.1	0.51	NA	NA	255.6		NA
	63	14.58	KS	Hyposmia	Bilateral olfactory bulb is small	3.5	No	1				No	0.11	0.8	NA	83.36	33.2	75.6	SEMA3E	c.760G>C	p.E254Q	mother	uncertain	CHD7	c.2824A>G	p.T942A	mother	uncertain	NSMF	c.188C>T	p.P63L	father	uncertain
	64	14.75	KS	Hyposmia	Bilateral olfactory bulb, olfactory tract dysplasia, left olfactory sulcus shallow	4.3	No	3			Obesity, tammer 2 stage of both breast development, mild fatty liver, absence of left kidney, compensatory enlargement of right kidney	NA	0.11	0.36	NA	NA	NA	61.4	NA
	65	14.75	KS	NA	The left olfactory sulcus is slightly shallow, and the left olfactory bulb and olfactory tract are small	3.5	No	3				Mother had menarche at the age of 16.	0.51	2.21	NA	87	144		NA
	66	14.83	KS	Hyposmia	Bilateral olfactory tract and olfactory bulb were not clearly shown	NA	L+R	1			Microcephaly, limited joint movement, short neck, low bridge of nose, oblique outer corner of eye, flat chest, fan ear, carp mouth, elbow valgus, through palm	NA	0.1	0.15	18.68	97.17	<20		ANOS1	All exons deletion	/	mother	pathogenic
	67	14.92	KS	Normal	The left olfactory bulb olfactory tract and olfactory groove are relatively small	3.0	No	2			Freckles on the face.	NA	1.06	1.47	7.17	60.35	218		WDR11	c.-163(exon1) c.-162(exon1) insTGGAATCCGGG AGCGG	/	NA	uncertain
	68	15	KS	Normal	The right olfactory bulb is smaller than the left	6.0	No	3			Obesity, low nose, big ears	NA	<0.1	0.46	11.11	92.8	34.4	84.4	Negative
34	69	15.17	KS	Anosmia	The bilateral olfactory bulbs are small, the olfactory tracts are thin, and the olfactory grooves are shallow	5.0	R+L	2			High arch, irregular tooth fissure and positive associated movement.	NA	0.23	1.02	NA	NA	47.3	168 after GnRH pump for one month	Negative
35	70	15.25	KS	Anosmia	The bilateral olfactory bulb is small and the olfactory sulcus is shallow.	3.0	No	5				His younger brother has hypospadias.	1.01	2.1	NA	NA	50	158 after GnRH pump for one month	Negative
	71	15.25	KS	Anosmia	The bilateral olfactory bulb and olfactory tract are not clear, and the bilateral olfactory sulcus is small.	3.0	No	1			Obesity, high-frequency hearing loss in the right ear, local damage to the temporal side of the right eye, blurred boundaries of the optic disc in both eyes.	His father had hyposmia, and his mother had menarche at the age of 15.	0.02	0.91	15.59	17.65	29.91		NA
	72	15.42	KS	Hyposmia	Dysplasia of the left olfactory bulb, right olfactory bulb and olfactory tract, bilateral olfactory sulcus are not shown	4.5	R	1			Freckles on the face, high palatal arch	Mother had menarche at the age of 15.	<0.1	0.67	NA	NA	<20		NA
	73	15.5	KS	Normal	Bilateral olfactory bulb is small and olfactory tract is thin	5.5	R	2				NA			>23	39.29	114		RNF216	c.133A>G	p.M45V	father	likely pathogenic
36	74	15.5	KS	Hyposmia	Bilateral olfactory bulb and olfactory tract are not shown, bilateral olfactory sulcus are shallow	3.0	R+L	1.5			Simian crease	Father had history of micropenis.	0.2	0.47	NA	NA	40		NA
37	75	15.5	KS	Hyposmia	The stalk of pituitary gland is slightly thick, and the bilateral olfactory groove, olfactory bulb and olfactory tract are not clearly shown	3.0	No	3				NA	<0.1	0.75	NA	NA	<20.0	50.5	NA
38	76	15.5	KS	Normal	The right olfactory tract and olfactory bulb were obviously small	4.1	No	1–2				NA	<0.1		NA	NA	82.5		FGFR1	c.1934G>C	p.C645S	mother	uncertain
39	77	15.67	KS	Normal	The right olfactory bulb is small, the olfactory tract is thin, the olfactory sulcus is shallower than the opposite side, and the left olfactory bulb is smaller	4.0	No	2				Father had his first spermatorrhea between the age of 16-17, and his mother had menarche between the age of 17-18.	<0.1	0.46	NA	NA	20	<20	NA
40	78	15.67	KS	Anosmia	Bilateral olfactory bulb and olfactory tract are not clearly shown	3.2	R	1–2			Overweight	NA	<0.1	0.42	NA	NA	12.36		FGFR1	c.27delC	p.E9fs	NA	pathogenic
	79	15.75	KS	Normal	The bilateral olfactory bulbs are small, the left olfactory groove is slightly shallow, and the olfactory tract is not visible	3.8	Yes	2			Slightly smaller right ear, curled ears	NA	0.18	0.78	>23	75.1	20.4	205.6	FGFR1	c.1439T>G	p.L480X	denovo	pathogenic	SEMA3A	c.1306G>A	p.V436I	father	uncertain
41	80	15.75	KS	Hyposmia	The left olfactory bulb are small, the right olfactory bulb and olfactory tract are not shown	2.5	R	2				Mother had hyposmia.	0.1	0.28	NA	15.4	27.6	32.4	PROKR2	c.254G>A	p.R85H	NA	uncertain
42	81	16	KS	Hyposmia	Normal	3.0	No	2				NA	1.2	1.5	NA	NA	108.3		NA
	82	16.42	KS	Anosmia	NA	4.0	Yes	2–3				No	<0.1	0.1	NA	NA	44.47		ANOS1	c.127C>T	p.R424X	mother	pathogenic
	83	16.5	KS	Normal	The bilateral olfactory bulbs are small, the olfactory tracts are not clear, the olfactory groove is visible, and the left side is slightly shallower than the opposite side	4.5	R	NA				NA	0.28	0.71	8.74	22.8	NA		Insufficient dose of FGFR1 haploid			NA
43	84	16.67	KS	Normal	Bilateral olfactory bulb was slightly smaller and showed unclear	4.3	No	1				NA	<0.1	0.93	NA	NA	21	122.6	IL17RD	c.2012C>T	p.S671L	NA	Likely benign
71	85	16.08	KS	Normal	Normal	4.0	No	1			Absence of left kidney	Mother had menarche at the age of 17.	<0.1	0.37	NA	NA	50.21	133.5	IL17RD	c.572C>T	p.P191L	NA	conflicting	ANOS1	c.1654G>A	p.E552K	NA	uncertain	ANOS1	c.1062+1G>A	/	NA	pthogenic
	86	17.17	KS	Normal	Bilateral olfactory bulbs are slightly smaller, olfactory bundles are slightly thinner, and olfactory sulcus is slightly shallow	NA	No	NA				Mother had menarche at the age of 15.	0.17	0.45	NA	NA	NA		NA
	87	17.83	KS	Anosmia	Bilateral olfactory bulb and olfactory tract were not shown, bilateral olfactory sulcus were shallow	2.5	L	NA				His father had hyposmia, and his mother had menarche at the age of 17.	0.29	0.58	NA	NA	44.8		NA
	88	0.42	nHH	NA	NA	1.6	R+L	NA				No	0.17	0.37	16.57	44.68	NA	812	PROKR2	c.533G>C	p.W178S	mother	pathogenic	FGFR1	c.-55A>G	/	mother	uncertain	FGFR1	c.1825-30 G>A	/	mother	uncertain
	89	0.42	nHH	Normal	NA	1.0	No	1			Mental retardation, ptosis of left eyelid, flattened nose, high palatal arch, fat pad for both hands	No	NA	NA	23	25.9	116		SOX2	c.330C>A	p.Y110Ter	denovo	pathogenic	SEMA3A	c.1432G>A	p.E478K	mother	uncertain
50	90	0.92	nHH	NA	NA	1.2	R+L	NA				NA	<0.1	0.29	29.94	29.4	<20	262	CHD7	c.6955C>T	p.R2319C	NA	uncertain	PROKR2	c.533G>C	p.W178S	NA	pathogenic
	91	1	nHH	NA	NA	NA	Yes	NA			Strabismus, psychomotor retardation	NA	NA	NA	NA	NA	NA		WDR11	c.386G>A	p.R129H	mother	likely pathogenic	SEMA3A	c.2200C>T	p.R734W	mother	uncertain
	92	2.5	nHH	NA	NA	1.8	R+L	NA				NA	NA	NA	22.74	30.1	<20	169	PROKR2	c.308C>T	p.A103V	mother	uncertain	SEMA3E	c.760G>C	p.E254Q	father	uncertain
	93	2.58	nHH	Normal	NA	3.5	Yes	1			Crooked mouth, crying face	NA	0.12	0.34	24.4	15.86	<20	24.8	CHD7	c.C2656C>T	p.R886W	denovo	likely pathogenic	SOX2	c.695C>A	p.T232N	mother	uncertain
55	94	3.08	nHH	NA	Normal	2.3	No	2				Mother had menarche between the age of 14-15.	0.15	1.38	NA	NA	434		FGFR1	c.238C>T	p.R80C	father	uncertain	SOX2	c.695C>A	p.T232N	mother	uncertain
	95	3.25	nHH	NA	NA	2.5	No	1				NA	0.01	1.71	NA	NA	306.56		TACR3	c.311T>G	p.L104R	mother	uncertain	TACR3	c.532G>C	p.A178P	father	uncertain
	96	3.25	nHH	NA	NA	2.0	No	0.5-1	yes	Root of penis	Connected eyebrows, big nose	NA	0.05	1.5	>23	158.17	639.34		PROKR2	c.472G>A	p.V158I	father	uncertain	SPECC1L	c.694A>G	p.M232V	father	uncertain
	97	4.42	nHH	Normal	Normal	2.8	No	2				Mother had menarche at the age of 16.	0.72	3.31	23	190.71	301		FGFR1	c.718C>T	p.R240C	mother	likely pathogenic
56	98	5	nHH	Normal	Normal	2.2	L+R	1				His elder sister was diagnosed as nHH.	<0.1	1	>23	52.11	559	185	KISS1R	c.137C>G	p.P46R	mother	uncertain	KISS1R	c.925-926del	p.H309LfsTer90	father	uncertain
57	99	5.25	nHH	Normal	NA	2.0	No	1–2				Mother had menarche at the age of 15.	<0.1	0.79	>23	39.3	26.4	169	PROKR2	c.533G>C	p.W178S	NA	pathogenic
	100	6.08	nHH	Normal	NA	2.8	R+L	NA				No	0.18	0.19	8.8	26.26	NA	186	FGFR1	c.142G>A	p.G48S	father	likely pathogenic	GLI3	c.3286G>A	p.V1096M	father	uncertain
	101	7	nHH	Normal	NA	3.0	No	2				Mother was the proband.			9.91	42.55	NA	219	FGFR1	c.526C>T	p.P176S	mother	likely pathogenic
60	102	9	nHH	Normal	Normal	2.5	R+L	NA			Obesity, deformity of left little finger	NA	<0.1	0.4	8.32	20.4	23.7	<20	Negative
	103	9	nHH	Normal	NA	3.7	R+L	1–2	Yes	Surgically corrected		NA	<0.1	0.72	NA	NA	<20	<20	Negative
	104	9.33	nHH	Normal	NA	3.5	Yes	1				Mother was the proband.	<0.1	0.41	>23	63.67	34.1	159	Negative	c.533G>C	p.W178S	mother	pathogenic
	105	9.33	nHH	Normal	NA	3.1	L	1				His father had hyposmia.	NA	NA	NA	NA	<20	170	FGFR1	c.117C>A	p.C39*	father	pathogenic
62	106	11.25	nHH	Normal	Normal	4.0	L	2				Mother had menarche at the age of 16.	NA	NA	NA	NA	110		IL17RD	c.1592G>T	p.R531M	NA	likely pathogenic
	107	12.08	nHH	Normal	NA	5.0	No	2			Knee valgus, hunchback, obesity	Father had his first spermatorrhea between the age of 18-19.	0.27	2.69	21.42	62.89	90	30.1	KISS1R	c.929G>A	p.C310Y	father	uncertain	NROB1	c.379G>A	p.A127T	mother	uncertain
	108	12.83	nHH	Normal	NA	4.0	No	1				Mother had menarche at the age of 16.	<0.2	0.5	17.29	38.39	32.97	138.47	NA
	109	12.83	nHH	NA	NA	3.8	No	1				NA	NA	NA	NA	NA	NA	50.7	NA
65	110	13.83	nHH	Normal	Normal	5.3	No	6				NA	1.1	1.52	NA	NA	457.5		Negative
67	111	14.25	nHH	Normal	Normal	3.0	No	1			Congenital ptosis	NA	<0.1	0.14	NA	NA	<20	20.4	Negative
68	112	14.42	nHH	Normal	NA	7.0	No	2–3				Mother had menarche at the age of 15.	0.1	0.13	NA	NA	<20	55	FGFR1	c.436G>A	p.G146S	denovo	likely pathogenic
	113	14.5	nHH	Normal	NA	4.0	R+L	NA			Slightly larger ears, thin upper auricle, accumulation of abdominal fat	No	0.17	0.47	11.34	31.05	<20	75.9	CHD7	c.3674A>T	p.N1225I	denovo	likely pathogenic
	114	15	nHH	Normal	NA	4.5	R	2				No	0.48	1.45	21.07	29.84	96.8	338	NA
	115	15	nHH	Normal	Normal	3.0	No	2–3			Obesity	No	0.47	1.79	22.05	30.4	NA		PROKR2	c.533G>C	p.W178S	mother	pathogenic	CHD7	c.*480-c.*481insAGGC; c.*481-c.*482insCAGTATGCTCGGGACGCCCTGGCTAAGAACATCTACAGCCGCC		NA	uncertain	FGF8	c.-72A>G	/	NA	uncertain
69	116	15.92	nHH	Normal	Normal	5.5	R+L	3				NA	0.5	0.6	NA	NA	197		NA
72	117	16.83	nHH	Normal	Normal	4.0	No	3			Obesity, breast development	Mother had menarche at the age of 17.	0.25	0.64	NA	NA	<20.0	93.8	Negative
	118	4.08	nHH	Normal	NA	5.5	No	4.5				NA	1.73	3.04	NA	57	42		Negative
	119	13.08	nHH	Normal	NA	5.3	No	NA				NA	NA	NA	NA	NA	223		HS6ST1	c.1012G>A	p.E338K	father	likely pathogenic
	120	14	nHH	NA	NA	4.5	No	2				Father had his first spermatorrhea between the age of 18.	0.08	1.47	23	NA	76.69	138.35	PROK2	c.96+1G>A		NA	likely pathogenic
	121	14.33	nHH	Normal	NA	5.7	No	NA				NA	0.1	0.53	23	68.9	NA		NA
	122	15.75	nHH	Normal	NA	6.8	No	4.5				NA	0.11	0.6	16.78	20.8	20	48.1	HS6ST1	c.1177G>A	p.D393N	mother	uncertain	TAC3	c.107G>A	p.R36H	father	uncertain
	123	18.5	nHH	Normal	NA	4.6	No	1				NA	1.32	2.56	20.23	78.7	79.3	111	NA
	124	19.83	nHH	Normal	NA	6.3	No	3.5				NA	2.74	5.11	6.81	7.16	67		NA
	125	17.67	CHARGE	Normal	NA	4.8	No	2			Asymmetrical face, poor hearing, high palatal arch	NA	0.43	1.35	10.48	16.98	NA		CHD7	c.4214A>G	p.Q1405R	denovo	likely pathogenic
